# Supplementary material for: Microbial and Monosaccharide Composition of Biofilms Developing on Sandy Loams from an Aquifer Contaminated with Liquid Radioactive Waste
Source: Microorganisms. 2024 Jan 28;12(2):275. doi: 10.3390/microorganisms12020275 (PMC10892373; doi:10.3390/microorganisms12020275)
Supplement: Supplementary file 1 [file microorganisms-12-00275-s001.zip]

Archive with 1 entries (1 files):
- microorganisms-2827004-supplementary.pdf
